# Supplementary material for: Steric hindrance modulation of hexaazatribenzanthraquinone isomers for high-capacity and wide-temperature-range aqueous proton battery
Source: Natl Sci Rev. 2024 Feb 1;11(4):nwae045. doi: 10.1093/nsr/nwae045 (PMC10972671; doi:10.1093/nsr/nwae045)
Supplement: nwae045_Supplemental_Files [file nwae045_supplemental_files.zip]

Archive with 4 entries (4 files):
- Supplementary data.pdf
- Video_S1.avi
- Video_S2.mp4
- Video_S3.mp4
